# Supplementary material for: Characterization of Two α-l-Arabinofuranosidases from Acetivibrio mesophilus and Their Synergistic Effect in Degradation of Arabinose-Containing Substrates
Source: Microorganisms. 2021 Jul 8;9(7):1467. doi: 10.3390/microorganisms9071467 (PMC8307384; doi:10.3390/microorganisms9071467)
Supplement: Supplementary file 1 [file microorganisms-09-01467-s001.zip]

Archive with 1 entries (1 files):
- microorganisms-1258343-supplementary.pdf
